# Supplementary material for: Oxidative Activation of the Heme Nitric Oxide/Oxygen-Binding Protein (H-NOX) from
Source: Biochemistry. 2025 Jul 28;64(15):3345–57. doi: 10.1021/acs.biochem.5c00262 (PMC12329717; doi:10.1021/acs.biochem.5c00262)
Supplement: Supplementary file 2 [file bi5c00262_si_002.zip]

Archive with 10 entries (10 files):
- FKHWWD_5_D543N_HK_pMal.gbk
- __MACOSX/._FKHWWD_5_D543N_HK_pMal.gbk
- FKHWWD_1_CcHNOX_pCDF.gbk
- __MACOSX/._FKHWWD_1_CcHNOX_pCDF.gbk
- FKHWWD_2_CcHNOX_6His.gbk
- __MACOSX/._FKHWWD_2_CcHNOX_6His.gbk
- FKHWWD_3_CcHNOX_HK_pCDF.gbk
- __MACOSX/._FKHWWD_3_CcHNOX_HK_pCDF.gbk
- FKHWWD_4_D543N_HK_pCDF.gbk
- __MACOSX/._FKHWWD_4_D543N_HK_pCDF.gbk
