# Supplementary material for: Oxidative Activation of the Heme Nitric Oxide/Oxygen-Binding Protein (H-NOX) from
Source: Biochemistry. 2025 Jul 28;64(15):3345–57. doi: 10.1021/acs.biochem.5c00262 (PMC12329717; doi:10.1021/acs.biochem.5c00262)
Supplement: Supplementary file 2 [file bi5c00262_si_002.zip › FKHWWD_5_D543N_HK_pMal.gbk]

LOCUS       D543N_HK_pMal           7549 bp    DNA     circular SYN 17-JUN-2025
DEFINITION  D543N_HK_pMal.
ACCESSION   D543N_HK_pMal
VERSION     D543N_HK_pMal
KEYWORDS    .
SOURCE      
  ORGANISM  .
            .
COMMENT     Annotated with pLannotate v1.2.2
FEATURES             Location/Qualifiers
     CDS             3171..4271
                     /note="pLannotate"
                     /label="MBP"
                     /database="snapgene"
                     /identity="100.0"
                     /match_length="100.0"
                     /fragment="False"
                     /other="CDS"
     rep_origin      1..589
                     /note="pLannotate"
                     /label="ori"
                     /database="snapgene"
                     /identity="100.0"
                     /match_length="100.0"
                     /fragment="False"
                     /other="rep_origin"
     CDS             1724..2806
                     /note="pLannotate"
                     /label="lacI"
                     /database="snapgene"
                     /identity="99.9"
                     /match_length="100.0"
                     /fragment="False"
                     /other="CDS"
     CDS             6602..7462
                     /note="pLannotate"
                     /label="AmpR"
                     /database="snapgene"
                     /identity="99.8"
                     /match_length="100.0"
                     /fragment="False"
                     /other="CDS"
     terminator      6278..6364
                     /note="pLannotate"
                     /label="rrnB T1 terminator"
                     /database="snapgene"
                     /identity="100.0"
                     /match_length="100.0"
                     /fragment="False"
                     /other="terminator"
     promoter        1646..1723
                     /note="pLannotate"
                     /label="lacIq promoter"
                     /database="snapgene"
                     /identity="100.0"
                     /match_length="100.0"
                     /fragment="False"
                     /other="promoter"
     promoter        6530..6601
                     /note="pLannotate"
                     /label="AmpR promoter"
                     /database="snapgene"
                     /identity="100.0"
                     /match_length="100.0"
                     /fragment="False"
                     /other="promoter"
     CDS             complement(959..1150)
                     /note="pLannotate"
                     /label="rop"
                     /database="snapgene"
                     /identity="99.5"
                     /match_length="100.0"
                     /fragment="False"
                     /other="CDS"
     promoter        3049..3077
                     /note="pLannotate"
                     /label="tac promoter"
                     /database="snapgene"
                     /identity="100.0"
                     /match_length="100.0"
                     /fragment="False"
                     /other="promoter"
     terminator      6456..6483
                     /note="pLannotate"
                     /label="rrnB T2 terminator"
                     /database="snapgene"
                     /identity="100.0"
                     /match_length="100.0"
                     /fragment="False"
                     /other="terminator"
     protein_bind    3085..3101
                     /note="pLannotate"
                     /label="lac operator"
                     /database="snapgene"
                     /identity="100.0"
                     /match_length="100.0"
                     /fragment="False"
                     /other="protein_bind"
     CDS             1167..1547
                     /note="pLannotate"
                     /label="YPB1_ECOLX"
                     /database="swissprot"
                     /identity="99.2"
                     /match_length="96.2"
                     /fragment="False"
                     /other="CDS"
     protein_bind    2819..2840
                     /note="pLannotate"
                     /label="CAP binding site"
                     /database="snapgene"
                     /identity="95.5"
                     /match_length="100.0"
                     /fragment="False"
                     /other="protein_bind"
     misc_feature    complement(775..827)
                     /note="pLannotate"
                     /label="bom (fragment)"
                     /database="snapgene"
                     /identity="100.0"
                     /match_length="37.6"
                     /fragment="True"
                     /other="misc_feature"
     promoter        2859..2876
                     /note="pLannotate"
                     /label="tet promoter (fragment)"
                     /database="snapgene"
                     /identity="100.0"
                     /match_length="62.1"
                     /fragment="True"
                     /other="promoter"
     misc_feature    complement(838..857)
                     /note="pLannotate"
                     /label="bom (fragment)"
                     /database="snapgene"
                     /identity="100.0"
                     /match_length="14.2"
                     /fragment="True"
                     /other="misc_feature"
     repeat_region   complement(749..760)
                     /note="pLannotate"
                     /label="AAV2 ITR (fragment)"
                     /database="itrs"
                     /identity="100.0"
                     /match_length="8.3"
                     /fragment="True"
                     /other="repeat_region"
ORIGIN
        1 ttgagatcct ttttttctgc gcgtaatctg ctgcttgcaa acaaaaaaac caccgctacc
       61 agcggtggtt tgtttgccgg atcaagagct accaactctt tttccgaagg taactggctt
      121 cagcagagcg cagataccaa atactgtcct tctagtgtag ccgtagttag gccaccactt
      181 caagaactct gtagcaccgc ctacatacct cgctctgcta atcctgttac cagtggctgc
      241 tgccagtggc gataagtcgt gtcttaccgg gttggactca agacgatagt taccggataa
      301 ggcgcagcgg tcgggctgaa cggggggttc gtgcacacag cccagcttgg agcgaacgac
      361 ctacaccgaa ctgagatacc tacagcgtga gctatgagaa agcgccacgc ttcccgaagg
      421 gagaaaggcg gacaggtatc cggtaagcgg cagggtcgga acaggagagc gcacgaggga
      481 gcttccaggg ggaaacgcct ggtatcttta tagtcctgtc gggtttcgcc acctctgact
      541 tgagcgtcga tttttgtgat gctcgtcagg ggggcggagc ctatggaaaa acgccagcaa
      601 cgcggccttt ttacggttcc tggccttttg ctggcctttt gctcacatgt tctttcctgc
      661 gttatcccct gattctgtgg ataaccgtat taccgccttt gagtgagctg ataccgctcg
      721 ccgcagccga acgaccgagc gcagcgagtc agtgagcgag gaagcggaag agcgcctgat
      781 gcggtatttt ctccttacgc atctgtgcgg tatttcacac cgcatataag gtgcactgtg
      841 actgggtcat ggctgcgccc cgacacccgc caacacccgc tgacgcgccc tgacgggctt
      901 gtctgctccc ggcatccgct tacagacaag ctgtgaccgt ctccgggagc tgcatgtgtc
      961 agaggttttc accgtcatca ccgaaacgcg cgaggcagct gcggtaaagc tcatcagcgt
     1021 ggtcgtgcag cgattcacag atgtctgcct gttcatccgc gtccagctcg ttgagtttct
     1081 ccagaagcgt taatgtctgg cttctgataa agcgggccat gttaagggcg gttttttcct
     1141 gtttggtcac tgatgcctcc gtgtaagggg gatttctgtt catgggggta atgataccga
     1201 tgaaacgaga gaggatgctc acgatacggg ttactgatga tgaacatgcc cggttactgg
     1261 aacgttgtga gggtaaacaa ctggcggtat ggatgcggcg ggaccagaga aaaatcactc
     1321 agggtcaatg ccagcgcttc gttaatacag atgtaggtgt tccacagggt agccagcagc
     1381 atcctgcgat gcagatccgg aacataatgg tgcagggcgc tgacttccgc gtttccagac
     1441 tttacgaaac acggaaaccg aagaccattc atgttgttgc tcaggtcgca gacgttttgc
     1501 agcagcagtc gcttcacgtt cgctcgcgta tcggtgattc attctgctaa ccagtaaggc
     1561 aaccccgcca gcctagccgg gtcctcaacg acaggagcac gatcatgcgc acccgtggcc
     1621 aggacccaac gctgcccgaa attccgacac catcgaatgg tgcaaaacct ttcgcggtat
     1681 ggcatgatag cgcccggaag agagtcaatt cagggtggtg aatgtgaaac cagtaacgtt
     1741 atacgatgtc gcagagtatg ccggtgtctc ttatcagacc gtttcccgcg tggtgaacca
     1801 ggccagccac gtttctgcga aaacgcggga aaaagtggaa gcggcgatgg cggagctgaa
     1861 ttacattccc aaccgcgtgg cacaacaact ggcgggcaaa cagtcgttgc tgattggcgt
     1921 tgccacctcc agtctggccc tgcacgcgcc gtcgcaaatt gtcgcggcga ttaaatctcg
     1981 cgccgatcaa ctgggtgcca gcgtggtggt gtcgatggta gaacgaagcg gcgtcgaagc
     2041 ctgtaaagcg gcggtgcaca atcttctcgc gcaacgcgtc agtgggctga tcattaacta
     2101 tccgctggat gaccaggatg ccattgctgt ggaagctgcc tgcactaatg ttccggcgtt
     2161 atttcttgat gtctctgacc agacacccat caacagtatt attttctccc atgaagacgg
     2221 tacgcgactg ggcgtggagc atctggtcgc attgggtcac cagcaaatcg cgctgttagc
     2281 gggcccatta agttctgtct cggcgcgtct gcgtctggct ggctggcata aatatctcac
     2341 tcgcaatcaa attcagccga tagcggaacg ggaaggcgac tggagtgcca tgtccggttt
     2401 tcaacaaacc atgcaaatgc tgaatgaggg catcgttccc actgcgatgc tggttgccaa
     2461 cgatcagatg gcgctgggcg caatgcgcgc cattaccgag tccgggctgc gcgttggtgc
     2521 ggatatttcg gtagtgggat acgacgatac cgaagacagc tcatgttata tcccgccgtt
     2581 aaccaccatc aaacaggatt ttcgcctgct ggggcaaacc agcgtggacc gcttgctgca
     2641 actctctcag ggccaggcgg tgaagggcaa tcagctgttg cccgtctcac tggtgaaaag
     2701 aaaaaccacc ctggcgccca atacacaaac cgcctctccc cgcgcgttgg ccgattcatt
     2761 aatgcagctg gcacgacagg tttcccgact ggaaagcggg cagtgagcgc aacgcaatta
     2821 atgtaagtta gctcactcat taggcacaat tctcatgttt gacagcttat catcgactgc
     2881 acggtgcacc aatgcttctg gcgtcaggca gccatcggaa gctgtggtat ggctgtgcag
     2941 gtcgtaaatc actgcataat tcgtgtcgct caaggcgcac tcccgttctg gataatgttt
     3001 tttgcgccga catcataacg gttctggcaa atattctgaa atgagctgtt gacaattaat
     3061 catcggctcg tataatgtgt ggaattgtga gcggataaca atttcacaca ggaaacagcc
     3121 agtccgttta ggtgttttca cgagcaattg accaacaagg accatagatt atgaaaatcg
     3181 aagaaggtaa actggtaatc tggattaacg gcgataaagg ctataacggt ctcgctgaag
     3241 tcggtaagaa attcgagaaa gataccggaa ttaaagtcac cgttgagcat ccggataaac
     3301 tggaagagaa attcccacag gttgcggcaa ctggcgatgg ccctgacatt atcttctggg
     3361 cacacgaccg ctttggtggc tacgctcaat ctggcctgtt ggctgaaatc accccggaca
     3421 aagcgttcca ggacaagctg tatccgttta cctgggatgc cgtacgttac aacggcaagc
     3481 tgattgctta cccgatcgct gttgaagcgt tatcgctgat ttataacaaa gatctgctgc
     3541 cgaacccgcc aaaaacctgg gaagagatcc cggcgctgga taaagaactg aaagcgaaag
     3601 gtaagagcgc gctgatgttc aacctgcaag aaccgtactt cacctggccg ctgattgctg
     3661 ctgacggggg ttatgcgttc aagtatgaaa acggcaagta cgacattaaa gacgtgggcg
     3721 tggataacgc tggcgcgaaa gcgggtctga ccttcctggt tgacctgatt aaaaacaaac
     3781 acatgaatgc agacaccgat tactccatcg cagaagctgc ctttaataaa ggcgaaacag
     3841 cgatgaccat caacggcccg tgggcatggt ccaacatcga caccagcaaa gtgaattatg
     3901 gtgtaacggt actgccgacc ttcaagggtc aaccatccaa accgttcgtt ggcgtgctga
     3961 gcgcaggtat taacgccgcc agtccgaaca aagagctggc aaaagagttc ctcgaaaact
     4021 atctgctgac tgatgaaggt ctggaagcgg ttaataaaga caaaccgctg ggtgccgtag
     4081 cgctgaagtc ttacgaggaa gagttggtga aagatccgcg tattgccgcc actatggaaa
     4141 acgcccagaa aggtgaaatc atgccgaaca tcccgcagat gtccgctttc tggtatgccg
     4201 tgcgtactgc ggtgatcaac gccgccagcg gtcgtcagac tgtcgatgaa gccctgaaag
     4261 acgcgcagac taattcgagc tcgaacaaca acaacaataa caataacaac aacctcggga
     4321 tcgagggaag gatttcacat atgactagcg ccgtcatccc gttttcgccc gcgcaggtcg
     4381 acgccgcctc ggaccgcgaa gcgcgcatcg cccgtctcga acgccggctg agccgcgaac
     4441 tgctggcgcg tcgcgaggct gaagcgatcg ccgaggcggc gacccatcgc ctctatcggc
     4501 aaggcgagcg gatgcggctc ctggcggacc tggcgcttga ggccaatcgc agcgacgatc
     4561 tcgacaccgt cctgcgcgcc gcgctcaggg cgatcggaag ccagacgggc tggcccgtcg
     4621 gacacgtcca actggtcgag accgacgccg aggcgatgga ctggctgcaa cccacggcgt
     4681 tgtggctggc cccgcccgac acggacatcg cagcgcttcg gcgggcgacc acgccgcgcc
     4741 gcgcccagat cggcggcggc gtgctcggcc aagtgatgcg gctgcgcggc gcctgcacca
     4801 tcgagagcct cgccagttgc ccggccgagc gccggcgcgc cgcaagcgcc ctaggcctca
     4861 atcagggcgt cggctttccc attctggtcg gcgacgagat cgctgcggtc gtcgagttct
     4921 ttcacgacca tggccgaggc cccgacgcgg agacgctcgc ctttctcgac cagatcggcg
     4981 cggtgctggg gcgagccttc gagcggcgca gggccgagcg ggccgcccag gaggcccgcg
     5041 cgcggcttga ggaaagcctt gcagccgccg aggcggccag ccgggccaaa acccatctcc
     5101 tggcggtcgc cagccatgag gttcgcacgc cgctgaacgc ggtgctcggg ctggcggagg
     5161 tccttgcccg aagccctctg gacgcgacac agcgcgagca tgtcgacggt gtgcgccagg
     5221 ccggcggcat gctcctgcgc ctgttgagct cggttctgga tttcgcccgc atcgaaagcg
     5281 gcgccacgcc gctggtcccc gcccccttca acctcgccga tctggcgcgc gaggtaaccg
     5341 gtgtctggcg cgctgcggcc ggcgccgcgc agcttgacct tcacctggac ctctcggcct
     5401 gccctgaccc ctgctggatt tcggcggaca gcggcaagat cgagcaaacc ctgaccaacc
     5461 tcgtctccaa cgccatcaag ttcacgcccg ccggcggcaa gatcctggtc cgcgttgaaa
     5521 cgacgccgag tgcgtcaccg accttccgca ttgtggtcga ggacagcggc gcgggcgtgc
     5581 cggcggagga catcgatcgg atcttcgacc ccttccagca agccgcgctg ggacgcgagg
     5641 tcggcggcgc ggggcttggc ctggcgatct gcgcggcgaa cctgcgcgcc atgggcggcg
     5701 acattggcta tcagccggcg cccgagcggg gttcgcagtt ctggttcagc ttcgtggccg
     5761 aggccgtcga cgcccaggcc gagcctgcga aggtcgatgc gctgaccgac ctgccgctgc
     5821 ggattctggc ggccgaggac aatcccgcca accagcgcgt cctgcgtttg ctgctggagc
     5881 aggtcggcat tacgccaacc gttgtcgaag acggcgccgc tgcggtggag gcggcgcggt
     5941 cgacaccgtt cgacctcatc ctgatgaacg ccaacatgcc gcgaatggat ggtccggccg
     6001 ccgtcgaggc gatccgcgct ctgggtatcg gcaaggaccg cacgccgatc gtcatgctga
     6061 cggccaatgt tttcgaggac gacgtccgcc gctaccgagc cgcgggcgcg gacggggtcc
     6121 tggccaagcc gctcgcggtc gccgagctgt acgcggtgct cgctgaagtt cagaaccgcg
     6181 tcgctggcga aggcctagag ccctttccga tctgatccat gggcggccgc gatatcgtcg
     6241 acggatccga attccctgca ggtaattaaa taagcttcaa ataaaacgaa aggctcagtc
     6301 gaaagactgg gcctttcgtt ttatctgttg tttgtcggtg aacgctctcc tgagtaggac
     6361 aaatccgccg ggagcggatt tgaacgttgc gaagcaacgg cccggagggt ggcgggcagg
     6421 acgcccgcca taaactgcca ggcatcaaat taagcagaag gccatcctga cggatggcct
     6481 ttttgcgttt ctacaaactc tttcggtccg ttgtttattt ttctaaatac attcaaatat
     6541 gtatccgctc atgagacaat aaccctgata aatgcttcaa taatattgaa aaaggaagag
     6601 tatgagtatt caacatttcc gtgtcgccct tattcccttt tttgcggcat tttgccttcc
     6661 tgtttttgct cacccagaaa cgctggtgaa agtaaaagat gctgaagatc agttgggtgc
     6721 acgagtgggt tacatcgaac tggatctcaa cagcggtaag atccttgaga gttttcgccc
     6781 cgaagaacgt ttcccaatga tgagcacttt taaagttctg ctatgtggcg cggtattatc
     6841 ccgtgttgac gccgggcaag agcaactcgg tcgccgcata cactattctc agaatgactt
     6901 ggttgagtac tcaccagtca cagaaaagca tcttacggat ggcatgacag taagagaatt
     6961 atgcagtgct gccataacca tgagtgataa cactgcggcc aacttacttc tgacaacgat
     7021 cggaggaccg aaggagctaa ccgctttttt gcacaacatg ggggatcatg taactcgcct
     7081 tgatcgttgg gaaccggagc tgaatgaagc cataccaaac gacgagcgtg acaccacgat
     7141 gcctgtagca atggcaacaa cgttgcgcaa actattaact ggcgaactac ttactctagc
     7201 ttcccggcaa caattaatag actggatgga ggcggataaa gttgcaggac cacttctgcg
     7261 ctcggccctt ccggctggct ggtttattgc tgataaatct ggagccggtg agcgtgggtc
     7321 tcgcggtatc attgcagcac tggggccaga tggtaagccc tcccgtatcg tagttatcta
     7381 cacgacgggg agtcaggcaa ctatggatga acgaaataga cagatcgctg agataggtgc
     7441 ctcactgatt aagcattggt aactgtcaga ccaagtttac tcatatatac tttagattga
     7501 tttccttagg actgagcgtc aaccccgtag aaaagatcaa aggatcttc
//
