# Supplementary material for: Oxidative Activation of the Heme Nitric Oxide/Oxygen-Binding Protein (H-NOX) from
Source: Biochemistry. 2025 Jul 28;64(15):3345–57. doi: 10.1021/acs.biochem.5c00262 (PMC12329717; doi:10.1021/acs.biochem.5c00262)
Supplement: Supplementary file 2 [file bi5c00262_si_002.zip › FKHWWD_1_CcHNOX_pCDF.gbk]

LOCUS       CcHNOX_pCDF             4405 bp    DNA     circular SYN 17-JUN-2025
DEFINITION  CcHNOX_pCDF.
ACCESSION   CcHNOX_pCDF
VERSION     CcHNOX_pCDF
KEYWORDS    .
SOURCE      
  ORGANISM  .
            .
COMMENT     Annotated with pLannotate v1.2.2
FEATURES             Location/Qualifiers
     CDS             944..1735
                     /note="pLannotate"
                     /label="SmR"
                     /database="snapgene"
                     /identity="100.0"
                     /match_length="100.0"
                     /fragment="False"
                     /other="CDS"
     CDS             3114..4196
                     /note="pLannotate"
                     /label="lacI"
                     /database="snapgene"
                     /identity="99.8"
                     /match_length="100.0"
                     /fragment="False"
                     /other="CDS"
     rep_origin      123..804
                     /note="pLannotate"
                     /label="CloDF13 ori (fragment)"
                     /database="snapgene"
                     /identity="100.0"
                     /match_length="92.3"
                     /fragment="True"
                     /other="rep_origin"
     promoter        852..943
                     /note="pLannotate"
                     /label="AmpR promoter"
                     /database="snapgene"
                     /identity="100.0"
                     /match_length="100.0"
                     /fragment="False"
                     /other="promoter"
     promoter        3036..3113
                     /note="pLannotate"
                     /label="lacI promoter"
                     /database="snapgene"
                     /identity="100.0"
                     /match_length="100.0"
                     /fragment="False"
                     /other="promoter"
     terminator      complement(1906..1953)
                     /note="pLannotate"
                     /label="T7 terminator"
                     /database="snapgene"
                     /identity="100.0"
                     /match_length="100.0"
                     /fragment="False"
                     /other="terminator"
     protein_bind    complement(2947..2971)
                     /note="pLannotate"
                     /label="lac operator"
                     /database="snapgene"
                     /identity="100.0"
                     /match_length="100.0"
                     /fragment="False"
                     /other="protein_bind"
     protein_bind    complement(2717..2741)
                     /note="pLannotate"
                     /label="lac operator"
                     /database="snapgene"
                     /identity="100.0"
                     /match_length="100.0"
                     /fragment="False"
                     /other="protein_bind"
     promoter        complement(2972..2990)
                     /note="pLannotate"
                     /label="T7 promoter"
                     /database="snapgene"
                     /identity="100.0"
                     /match_length="100.0"
                     /fragment="False"
                     /other="promoter"
     promoter        complement(2742..2760)
                     /note="pLannotate"
                     /label="T7 promoter"
                     /database="snapgene"
                     /identity="100.0"
                     /match_length="100.0"
                     /fragment="False"
                     /other="promoter"
     CDS             complement(2008..2049)
                     /note="pLannotate"
                     /label="S-Tag (fragment)"
                     /database="snapgene"
                     /identity="95.2"
                     /match_length="93.3"
                     /fragment="True"
                     /other="CDS"
     RBS             complement(2910..2932)
                     /note="pLannotate"
                     /label="RBS"
                     /database="snapgene"
                     /identity="95.7"
                     /match_length="100.0"
                     /fragment="False"
                     /other="RBS"
     protein_bind    4209..4230
                     /note="pLannotate"
                     /label="CAP binding site"
                     /database="snapgene"
                     /identity="95.5"
                     /match_length="100.0"
                     /fragment="False"
                     /other="protein_bind"
     rep_origin      1..98
                     /note="pLannotate"
                     /label="CloDF13 ori (fragment)"
                     /database="snapgene"
                     /identity="100.0"
                     /match_length="13.3"
                     /fragment="True"
                     /other="rep_origin"
     CDS             4245..4309
                     /note="pLannotate"
                     /label="TcR (fragment)"
                     /database="snapgene"
                     /identity="100.0"
                     /match_length="5.5"
                     /fragment="True"
                     /other="CDS"
     CDS             complement(1961..1978)
                     /note="pLannotate"
                     /label="SET1 (fragment)"
                     /database="snapgene"
                     /identity="100.0"
                     /match_length="14.3"
                     /fragment="True"
                     /other="CDS"
     CDS             2993..3028
                     /note="pLannotate"
                     /label="TcR (fragment)"
                     /database="snapgene"
                     /identity="100.0"
                     /match_length="3.0"
                     /fragment="True"
                     /other="CDS"
ORIGIN
        1 gatcaaagga tcttcttgag atcctttttt tctgcgcgta atcttttgcc ctgtaaacga
       61 aaaaaccacc tggggaggtg gtttgatcga aggttaagca gttccccaac tgacttaacc
      121 ttcgaaaaaa ccacctgggg aggtggtttg atcgaaggtt aagtcagttg gggaactgct
      181 taaccgtggt aactggcttt cgcagagcac agcaaccaaa tctgtccttc cagtgtagcc
      241 ggactttggc gcacacttca agagcaaccg cgtgtttagc taaacaaatc ctctgcgaac
      301 tcccagttac caatggctgc tgccagtggc gttttaccgt gcttttccgg gttggactca
      361 agtgaacagt taccggataa ggcgcagcag tcgggctgaa cggggagttc ttgcttacag
      421 cccagcttgg agcgaacgac ctacaccgag ccgagatacc agtgtgtgag ctatgagaaa
      481 gcgccacact tcccgtaagg gagaaaggcg gaacaggtat ccggtaaacg gcagggtcgg
      541 aacaggagag cgcaagaggg agcgacccgc cggaaacggt ggggatcttt aagtcctgtc
      601 gggtttcgcc cgtactgtca gattcatggt tgagcctcac ggctcccaca gatgcaccgg
      661 aaaagcgtct gtttatgtga actctggcag gagggcggag cctatggaaa aacgccaccg
      721 gcgcggccct gctgttttgc ctcacatgtt agtcccctgc ttatccacgg aatctgtggg
      781 taactttgta tgtgtccgca gcgcccgccg cagtctcacg cccggagcgt agcgaccgag
      841 tgagctagct atttgtttat ttttctaaat acattcaaat atgtatccgc tcatgagaca
      901 ataaccctga taaatgcttc aataatattg aaaaaggaag agtatgaggg aagcggtgat
      961 cgccgaagta tcgactcaac tatcagaggt agttggcgtc atcgagcgcc atctcgaacc
     1021 gacgttgctg gccgtacatt tgtacggctc cgcagtggat ggcggcctga agccacacag
     1081 tgatattgat ttgctggtta cggtgaccgt aaggcttgat gaaacaacgc ggcgagcttt
     1141 gatcaacgac cttttggaaa cttcggcttc ccctggagag agcgagattc tccgcgctgt
     1201 agaagtcacc attgttgtgc acgacgacat cattccgtgg cgttatccag ctaagcgcga
     1261 actgcaattt ggagaatggc agcgcaatga cattcttgca ggtatcttcg agccagccac
     1321 gatcgacatt gatctggcta tcttgctgac aaaagcaaga gaacatagcg ttgccttggt
     1381 aggtccagcg gcggaggaac tctttgatcc ggttcctgaa caggatctat ttgaggcgct
     1441 aaatgaaacc ttaacgctat ggaactcgcc gcccgactgg gctggcgatg agcgaaatgt
     1501 agtgcttacg ttgtcccgca tttggtacag cgcagtaacc ggcaaaatcg cgccgaagga
     1561 tgtcgctgcc gactgggcaa tggagcgcct gccggcccag tatcagcccg tcatacttga
     1621 agctagacag gcttatcttg gacaagaaga agatcgcttg gcctcgcgcg cagatcagtt
     1681 ggaagaattt gtccactacg tgaaaggcga gatcaccaag gtagtcggca aataatgtct
     1741 aacaattcgt tcaagccgag gggccgcaag atccggccac gatgacccgg tcgtcggttc
     1801 agggcagggt cgttaaatag ccgcttatgt ctattgctgg tttaccggtt tattgactac
     1861 cggaagcagt gtgaccgtgt gcttctcaaa tgcctgaggt ttcagcaaaa aacccctcaa
     1921 gacccgttta gaggccccaa ggggttatgc tagttattgc tcagcggtgg cagcagccta
     1981 ggttaattaa gctgcgctag tagacgagtc catgtgctgg cgttcaaatt tcgcagcagc
     2041 ggtttcttta ccagactcga gggtaccgac gtcagcgatc gcgtggccgg ccgatatcca
     2101 attgagatct gccctagtca ttcgccgccg cctctagcga cggccagccg atgtggaaga
     2161 cacaggcgct gtcgcccttt tccacgcacg cggcgtgttc aaaggtgatg acctcgtgaa
     2221 actgtcgcgc ggcgccctcg gtgaagccct gcgccagggc gcacatgcgc cgctgtgacg
     2281 tgtaggccat ggcgacgccg ccggcgtcga tcgctcgcag cttcaaatgg ggacacgccg
     2341 cgcccgcgta gagcttgtgc acctcggcat ggatgatgtc gttgacgccc gccaggaagc
     2401 tgcgcgagct cacatggcct tcgaagaaca cgggataggc gcgcgccagg tgcggcatcg
     2461 cttcctgccc gaaccagcgc aggagctcgc cgcgcgacag cgacagtcgg gcgctggccg
     2521 tctcgaccag tgtttcccac tcctcgtcgt cgtagctgcc cagcgaggtg taggcgccgg
     2581 acacgccggc ttcgtcgagg atgtcgtccc aggcgtccgc tccatgagcg gccgagacaa
     2641 cctcctgcaa caggttgaag atcacaccct tcatatgtat atctccttct tatacttaac
     2701 taatatacta agatggggaa ttgttatccg ctcacaattc ccctatagtg agtcgtatta
     2761 atttcgatta tgcggccgtg tacaatacga ttactttctg ttcgacttaa gcattatgcg
     2821 gccgcaagct tgtcgacctg caggcgcgcc gagctcgaat tcggatcctg gctgtggtga
     2881 tgatggtgat ggctgctgcc catggtatat ctccttatta aagttaaaca aaattatttc
     2941 tacaggggaa ttgttatccg ctcacaattc ccctatagtg agtcgtatta atttcctaat
     3001 gcaggagtcg cataagggag agcgtcgaga tcccggacac catcgaatgg cgcaaaacct
     3061 ttcgcggtat ggcatgatag cgcccggaag agagtcaatt cagggtggtg aatgtgaaac
     3121 cagtaacgtt atacgatgtc gcagagtatg ccggtgtctc ttatcagacc gtttcccgcg
     3181 tggtgaacca ggccagccac gtttctgcga aaacgcggga aaaagtggaa gcggcgatgg
     3241 cggagctgaa ttacattccc aaccgcgtgg cacaacaact ggcgggcaaa cagtcgttgc
     3301 tgattggcgt tgccacctcc agtctggccc tgcacgcgcc gtcgcaaatt gtcgcggcga
     3361 ttaaatctcg cgccgatcaa ctgggtgcca gcgtggtggt gtcgatggta gaacgaagcg
     3421 gcgtcgaagc ctgtaaagcg gcggtgcaca atcttctcgc gcaacgcgtc agtgggctga
     3481 tcattaacta tccgctggat gaccaggatg ccattgctgt ggaagctgcc tgcactaatg
     3541 ttccggcgtt atttcttgat gtctctgacc agacacccat caacagtatt attttctccc
     3601 atgaagacgg tacgcgactg ggcgtggagc atctggtcgc attgggtcac cagcaaatcg
     3661 cgctgttagc gggcccatta agttctgtct cggcgcgtct gcgtctggct ggctggcata
     3721 aatatctcac tcgcaatcaa attcagccga tagcggaacg ggaaggcgac tggagtgcca
     3781 tgtccggttt tcaacaaacc atgcaaatgc tgaatgaggg catcgttccc actgcgatgc
     3841 tggttgccaa cgatcagatg gcgctgggcg caatgcgcgc cattaccgag tccgggctgc
     3901 gcgttggtgc ggacatctcg gtagtgggat acgacgatac cgaagacagc tcatgttata
     3961 tcccgccgtt aaccaccatc aaacaggatt ttcgcctgct ggggcaaacc agcgtggacc
     4021 gcttgctgca actctctcag ggccaggcgg tgaagggcaa tcagctgttg cccgtctcac
     4081 tggtgaaaag aaaaaccacc ctggcgccca atacgcaaac cgcctctccc cgcgcgttgg
     4141 ccgattcatt aatgcagctg gcacgacagg tttcccgact ggaaagcggg cagtgagcgc
     4201 aacgcaatta atgtaagtta gctcactcat taggcaccgg gatctcgacc gatgcccttg
     4261 agagccttca acccagtcag ctccttccgg tgggcgcggg gcatgactaa catgagaatt
     4321 acaacttata tcgtatgggg ctgacttcag gtgctacatt tgaagagata aattgcactg
     4381 aaatctagag cggttcagta gaaaa
//
