# Supplementary material for: Oxidative Activation of the Heme Nitric Oxide/Oxygen-Binding Protein (H-NOX) from
Source: Biochemistry. 2025 Jul 28;64(15):3345–57. doi: 10.1021/acs.biochem.5c00262 (PMC12329717; doi:10.1021/acs.biochem.5c00262)
Supplement: Supplementary file 2 [file bi5c00262_si_002.zip › FKHWWD_2_CcHNOX_6His.gbk]

LOCUS       CcHNOX_6His             4423 bp    DNA     circular SYN 17-JUN-2025
DEFINITION  CcHNOX_6His.
ACCESSION   CcHNOX_6His
VERSION     CcHNOX_6His
KEYWORDS    .
SOURCE      
  ORGANISM  .
            .
COMMENT     Annotated with pLannotate v1.2.2
FEATURES             Location/Qualifiers
     CDS             944..1735
                     /note="pLannotate"
                     /label="SmR"
                     /database="snapgene"
                     /identity="100.0"
                     /match_length="100.0"
                     /fragment="False"
                     /other="CDS"
     CDS             3132..4214
                     /note="pLannotate"
                     /label="lacI"
                     /database="snapgene"
                     /identity="99.8"
                     /match_length="100.0"
                     /fragment="False"
                     /other="CDS"
     rep_origin      123..804
                     /note="pLannotate"
                     /label="CloDF13 ori (fragment)"
                     /database="snapgene"
                     /identity="100.0"
                     /match_length="92.3"
                     /fragment="True"
                     /other="rep_origin"
     promoter        852..943
                     /note="pLannotate"
                     /label="AmpR promoter"
                     /database="snapgene"
                     /identity="100.0"
                     /match_length="100.0"
                     /fragment="False"
                     /other="promoter"
     promoter        3054..3131
                     /note="pLannotate"
                     /label="lacI promoter"
                     /database="snapgene"
                     /identity="100.0"
                     /match_length="100.0"
                     /fragment="False"
                     /other="promoter"
     terminator      complement(1906..1953)
                     /note="pLannotate"
                     /label="T7 terminator"
                     /database="snapgene"
                     /identity="100.0"
                     /match_length="100.0"
                     /fragment="False"
                     /other="terminator"
     protein_bind    complement(2965..2989)
                     /note="pLannotate"
                     /label="lac operator"
                     /database="snapgene"
                     /identity="100.0"
                     /match_length="100.0"
                     /fragment="False"
                     /other="protein_bind"
     protein_bind    complement(2735..2759)
                     /note="pLannotate"
                     /label="lac operator"
                     /database="snapgene"
                     /identity="100.0"
                     /match_length="100.0"
                     /fragment="False"
                     /other="protein_bind"
     promoter        complement(2990..3008)
                     /note="pLannotate"
                     /label="T7 promoter"
                     /database="snapgene"
                     /identity="100.0"
                     /match_length="100.0"
                     /fragment="False"
                     /other="promoter"
     promoter        complement(2760..2778)
                     /note="pLannotate"
                     /label="T7 promoter"
                     /database="snapgene"
                     /identity="100.0"
                     /match_length="100.0"
                     /fragment="False"
                     /other="promoter"
     CDS             complement(2008..2049)
                     /note="pLannotate"
                     /label="S-Tag (fragment)"
                     /database="snapgene"
                     /identity="95.2"
                     /match_length="93.3"
                     /fragment="True"
                     /other="CDS"
     RBS             complement(2928..2950)
                     /note="pLannotate"
                     /label="RBS"
                     /database="snapgene"
                     /identity="95.7"
                     /match_length="100.0"
                     /fragment="False"
                     /other="RBS"
     protein_bind    4227..4248
                     /note="pLannotate"
                     /label="CAP binding site"
                     /database="snapgene"
                     /identity="95.5"
                     /match_length="100.0"
                     /fragment="False"
                     /other="protein_bind"
     rep_origin      1..98
                     /note="pLannotate"
                     /label="CloDF13 ori (fragment)"
                     /database="snapgene"
                     /identity="100.0"
                     /match_length="13.3"
                     /fragment="True"
                     /other="rep_origin"
     CDS             4263..4327
                     /note="pLannotate"
                     /label="TcR (fragment)"
                     /database="snapgene"
                     /identity="100.0"
                     /match_length="5.5"
                     /fragment="True"
                     /other="CDS"
     CDS             complement(1961..1978)
                     /note="pLannotate"
                     /label="SET1 (fragment)"
                     /database="snapgene"
                     /identity="100.0"
                     /match_length="14.3"
                     /fragment="True"
                     /other="CDS"
     CDS             3011..3046
                     /note="pLannotate"
                     /label="TcR (fragment)"
                     /database="snapgene"
                     /identity="100.0"
                     /match_length="3.0"
                     /fragment="True"
                     /other="CDS"
ORIGIN
        1 gatcaaagga tcttcttgag atcctttttt tctgcgcgta atcttttgcc ctgtaaacga
       61 aaaaaccacc tggggaggtg gtttgatcga aggttaagca gttccccaac tgacttaacc
      121 ttcgaaaaaa ccacctgggg aggtggtttg atcgaaggtt aagtcagttg gggaactgct
      181 taaccgtggt aactggcttt cgcagagcac agcaaccaaa tctgtccttc cagtgtagcc
      241 ggactttggc gcacacttca agagcaaccg cgtgtttagc taaacaaatc ctctgcgaac
      301 tcccagttac caatggctgc tgccagtggc gttttaccgt gcttttccgg gttggactca
      361 agtgaacagt taccggataa ggcgcagcag tcgggctgaa cggggagttc ttgcttacag
      421 cccagcttgg agcgaacgac ctacaccgag ccgagatacc agtgtgtgag ctatgagaaa
      481 gcgccacact tcccgtaagg gagaaaggcg gaacaggtat ccggtaaacg gcagggtcgg
      541 aacaggagag cgcaagaggg agcgacccgc cggaaacggt ggggatcttt aagtcctgtc
      601 gggtttcgcc cgtactgtca gattcatggt tgagcctcac ggctcccaca gatgcaccgg
      661 aaaagcgtct gtttatgtga actctggcag gagggcggag cctatggaaa aacgccaccg
      721 gcgcggccct gctgttttgc ctcacatgtt agtcccctgc ttatccacgg aatctgtggg
      781 taactttgta tgtgtccgca gcgcccgccg cagtctcacg cccggagcgt agcgaccgag
      841 tgagctagct atttgtttat ttttctaaat acattcaaat atgtatccgc tcatgagaca
      901 ataaccctga taaatgcttc aataatattg aaaaaggaag agtatgaggg aagcggtgat
      961 cgccgaagta tcgactcaac tatcagaggt agttggcgtc atcgagcgcc atctcgaacc
     1021 gacgttgctg gccgtacatt tgtacggctc cgcagtggat ggcggcctga agccacacag
     1081 tgatattgat ttgctggtta cggtgaccgt aaggcttgat gaaacaacgc ggcgagcttt
     1141 gatcaacgac cttttggaaa cttcggcttc ccctggagag agcgagattc tccgcgctgt
     1201 agaagtcacc attgttgtgc acgacgacat cattccgtgg cgttatccag ctaagcgcga
     1261 actgcaattt ggagaatggc agcgcaatga cattcttgca ggtatcttcg agccagccac
     1321 gatcgacatt gatctggcta tcttgctgac aaaagcaaga gaacatagcg ttgccttggt
     1381 aggtccagcg gcggaggaac tctttgatcc ggttcctgaa caggatctat ttgaggcgct
     1441 aaatgaaacc ttaacgctat ggaactcgcc gcccgactgg gctggcgatg agcgaaatgt
     1501 agtgcttacg ttgtcccgca tttggtacag cgcagtaacc ggcaaaatcg cgccgaagga
     1561 tgtcgctgcc gactgggcaa tggagcgcct gccggcccag tatcagcccg tcatacttga
     1621 agctagacag gcttatcttg gacaagaaga agatcgcttg gcctcgcgcg cagatcagtt
     1681 ggaagaattt gtccactacg tgaaaggcga gatcaccaag gtagtcggca aataatgtct
     1741 aacaattcgt tcaagccgag gggccgcaag atccggccac gatgacccgg tcgtcggttc
     1801 agggcagggt cgttaaatag ccgcttatgt ctattgctgg tttaccggtt tattgactac
     1861 cggaagcagt gtgaccgtgt gcttctcaaa tgcctgaggt ttcagcaaaa aacccctcaa
     1921 gacccgttta gaggccccaa ggggttatgc tagttattgc tcagcggtgg cagcagccta
     1981 ggttaattaa gctgcgctag tagacgagtc catgtgctgg cgttcaaatt tcgcagcagc
     2041 ggtttcttta ccagactcga gggtaccgac gtcagcgatc gcgtggccgg ccgatatcca
     2101 attgagatct gccctagtca ttcgccgccg cctctagcga cggccagccg atgtggaaga
     2161 cacaggcgct gtcgcccttt tccacgcacg cggcgtgttc aaaggtgatg acctcgtgaa
     2221 actgtcgcgc ggcgccctcg gtgaagccct gcgccagggc gcacatgcgc cgctgtgacg
     2281 tgtaggccat ggcgacgccg ccggcgtcga tcgctcgcag cttcaaatgg ggacacgccg
     2341 cgcccgcgta gagcttgtgc acctcggcat ggatgatgtc gttgacgccc gccaggaagc
     2401 tgcgcgagct cacatggcct tcgaagaaca cgggataggc gcgcgccagg tgcggcatcg
     2461 cttcctgccc gaaccagcgc aggagctcgc cgcgcgacag cgacagtcgg gcgctggccg
     2521 tctcgaccag tgtttcccac tcctcgtcgt cgtagctgcc cagcgaggtg taggcgccgg
     2581 acacgccggc ttcgtcgagg atgtcgtccc aggcgtccgc tccatgagcg gccgagacaa
     2641 cctcctgcaa caggttgaag atcacaccct tatgatgatg gtgatggtgc atatgtatat
     2701 ctccttctta tacttaacta atatactaag atggggaatt gttatccgct cacaattccc
     2761 ctatagtgag tcgtattaat ttcgattatg cggccgtgta caatacgatt actttctgtt
     2821 cgacttaagc attatgcggc cgcaagcttg tcgacctgca ggcgcgccga gctcgaattc
     2881 ggatcctggc tgtggtgatg atggtgatgg ctgctgccca tggtatatct ccttattaaa
     2941 gttaaacaaa attatttcta caggggaatt gttatccgct cacaattccc ctatagtgag
     3001 tcgtattaat ttcctaatgc aggagtcgca taagggagag cgtcgagatc ccggacacca
     3061 tcgaatggcg caaaaccttt cgcggtatgg catgatagcg cccggaagag agtcaattca
     3121 gggtggtgaa tgtgaaacca gtaacgttat acgatgtcgc agagtatgcc ggtgtctctt
     3181 atcagaccgt ttcccgcgtg gtgaaccagg ccagccacgt ttctgcgaaa acgcgggaaa
     3241 aagtggaagc ggcgatggcg gagctgaatt acattcccaa ccgcgtggca caacaactgg
     3301 cgggcaaaca gtcgttgctg attggcgttg ccacctccag tctggccctg cacgcgccgt
     3361 cgcaaattgt cgcggcgatt aaatctcgcg ccgatcaact gggtgccagc gtggtggtgt
     3421 cgatggtaga acgaagcggc gtcgaagcct gtaaagcggc ggtgcacaat cttctcgcgc
     3481 aacgcgtcag tgggctgatc attaactatc cgctggatga ccaggatgcc attgctgtgg
     3541 aagctgcctg cactaatgtt ccggcgttat ttcttgatgt ctctgaccag acacccatca
     3601 acagtattat tttctcccat gaagacggta cgcgactggg cgtggagcat ctggtcgcat
     3661 tgggtcacca gcaaatcgcg ctgttagcgg gcccattaag ttctgtctcg gcgcgtctgc
     3721 gtctggctgg ctggcataaa tatctcactc gcaatcaaat tcagccgata gcggaacggg
     3781 aaggcgactg gagtgccatg tccggttttc aacaaaccat gcaaatgctg aatgagggca
     3841 tcgttcccac tgcgatgctg gttgccaacg atcagatggc gctgggcgca atgcgcgcca
     3901 ttaccgagtc cgggctgcgc gttggtgcgg acatctcggt agtgggatac gacgataccg
     3961 aagacagctc atgttatatc ccgccgttaa ccaccatcaa acaggatttt cgcctgctgg
     4021 ggcaaaccag cgtggaccgc ttgctgcaac tctctcaggg ccaggcggtg aagggcaatc
     4081 agctgttgcc cgtctcactg gtgaaaagaa aaaccaccct ggcgcccaat acgcaaaccg
     4141 cctctccccg cgcgttggcc gattcattaa tgcagctggc acgacaggtt tcccgactgg
     4201 aaagcgggca gtgagcgcaa cgcaattaat gtaagttagc tcactcatta ggcaccggga
     4261 tctcgaccga tgcccttgag agccttcaac ccagtcagct ccttccggtg ggcgcggggc
     4321 atgactaaca tgagaattac aacttatatc gtatggggct gacttcaggt gctacatttg
     4381 aagagataaa ttgcactgaa atctagagcg gttcagtaga aaa
//
