# Supplementary material for: Oxidative Activation of the Heme Nitric Oxide/Oxygen-Binding Protein (H-NOX) from
Source: Biochemistry. 2025 Jul 28;64(15):3345–57. doi: 10.1021/acs.biochem.5c00262 (PMC12329717; doi:10.1021/acs.biochem.5c00262)
Supplement: Supplementary file 2 [file bi5c00262_si_002.zip › FKHWWD_4_D543N_HK_pCDF.gbk]

LOCUS       D543N_HK_pCDF           5717 bp    DNA     circular SYN 17-JUN-2025
DEFINITION  D543N_HK_pCDF.
ACCESSION   D543N_HK_pCDF
VERSION     D543N_HK_pCDF
KEYWORDS    .
SOURCE      
  ORGANISM  .
            .
COMMENT     Annotated with pLannotate v1.2.2
FEATURES             Location/Qualifiers
     CDS             944..1735
                     /note="pLannotate"
                     /label="SmR"
                     /database="snapgene"
                     /identity="100.0"
                     /match_length="100.0"
                     /fragment="False"
                     /other="CDS"
     CDS             4426..5508
                     /note="pLannotate"
                     /label="lacI"
                     /database="snapgene"
                     /identity="99.8"
                     /match_length="100.0"
                     /fragment="False"
                     /other="CDS"
     rep_origin      123..804
                     /note="pLannotate"
                     /label="CloDF13 ori (fragment)"
                     /database="snapgene"
                     /identity="100.0"
                     /match_length="92.3"
                     /fragment="True"
                     /other="rep_origin"
     promoter        852..943
                     /note="pLannotate"
                     /label="AmpR promoter"
                     /database="snapgene"
                     /identity="100.0"
                     /match_length="100.0"
                     /fragment="False"
                     /other="promoter"
     promoter        4348..4425
                     /note="pLannotate"
                     /label="lacI promoter"
                     /database="snapgene"
                     /identity="100.0"
                     /match_length="100.0"
                     /fragment="False"
                     /other="promoter"
     terminator      complement(1906..1953)
                     /note="pLannotate"
                     /label="T7 terminator"
                     /database="snapgene"
                     /identity="100.0"
                     /match_length="100.0"
                     /fragment="False"
                     /other="terminator"
     protein_bind    complement(4259..4283)
                     /note="pLannotate"
                     /label="lac operator"
                     /database="snapgene"
                     /identity="100.0"
                     /match_length="100.0"
                     /fragment="False"
                     /other="protein_bind"
     protein_bind    complement(2158..2182)
                     /note="pLannotate"
                     /label="lac operator"
                     /database="snapgene"
                     /identity="100.0"
                     /match_length="100.0"
                     /fragment="False"
                     /other="protein_bind"
     promoter        complement(4284..4302)
                     /note="pLannotate"
                     /label="T7 promoter"
                     /database="snapgene"
                     /identity="100.0"
                     /match_length="100.0"
                     /fragment="False"
                     /other="promoter"
     promoter        complement(2183..2201)
                     /note="pLannotate"
                     /label="T7 promoter"
                     /database="snapgene"
                     /identity="100.0"
                     /match_length="100.0"
                     /fragment="False"
                     /other="promoter"
     CDS             complement(2008..2049)
                     /note="pLannotate"
                     /label="S-Tag (fragment)"
                     /database="snapgene"
                     /identity="95.2"
                     /match_length="93.3"
                     /fragment="True"
                     /other="CDS"
     RBS             complement(4222..4244)
                     /note="pLannotate"
                     /label="RBS"
                     /database="snapgene"
                     /identity="95.7"
                     /match_length="100.0"
                     /fragment="False"
                     /other="RBS"
     protein_bind    5521..5542
                     /note="pLannotate"
                     /label="CAP binding site"
                     /database="snapgene"
                     /identity="95.5"
                     /match_length="100.0"
                     /fragment="False"
                     /other="protein_bind"
     rep_origin      1..98
                     /note="pLannotate"
                     /label="CloDF13 ori (fragment)"
                     /database="snapgene"
                     /identity="100.0"
                     /match_length="13.3"
                     /fragment="True"
                     /other="rep_origin"
     CDS             5557..5621
                     /note="pLannotate"
                     /label="TcR (fragment)"
                     /database="snapgene"
                     /identity="100.0"
                     /match_length="5.5"
                     /fragment="True"
                     /other="CDS"
     CDS             complement(1961..1978)
                     /note="pLannotate"
                     /label="SET1 (fragment)"
                     /database="snapgene"
                     /identity="100.0"
                     /match_length="14.3"
                     /fragment="True"
                     /other="CDS"
     CDS             4305..4340
                     /note="pLannotate"
                     /label="TcR (fragment)"
                     /database="snapgene"
                     /identity="100.0"
                     /match_length="3.0"
                     /fragment="True"
                     /other="CDS"
ORIGIN
        1 gatcaaagga tcttcttgag atcctttttt tctgcgcgta atcttttgcc ctgtaaacga
       61 aaaaaccacc tggggaggtg gtttgatcga aggttaagca gttccccaac tgacttaacc
      121 ttcgaaaaaa ccacctgggg aggtggtttg atcgaaggtt aagtcagttg gggaactgct
      181 taaccgtggt aactggcttt cgcagagcac agcaaccaaa tctgtccttc cagtgtagcc
      241 ggactttggc gcacacttca agagcaaccg cgtgtttagc taaacaaatc ctctgcgaac
      301 tcccagttac caatggctgc tgccagtggc gttttaccgt gcttttccgg gttggactca
      361 agtgaacagt taccggataa ggcgcagcag tcgggctgaa cggggagttc ttgcttacag
      421 cccagcttgg agcgaacgac ctacaccgag ccgagatacc agtgtgtgag ctatgagaaa
      481 gcgccacact tcccgtaagg gagaaaggcg gaacaggtat ccggtaaacg gcagggtcgg
      541 aacaggagag cgcaagaggg agcgacccgc cggaaacggt ggggatcttt aagtcctgtc
      601 gggtttcgcc cgtactgtca gattcatggt tgagcctcac ggctcccaca gatgcaccgg
      661 aaaagcgtct gtttatgtga actctggcag gagggcggag cctatggaaa aacgccaccg
      721 gcgcggccct gctgttttgc ctcacatgtt agtcccctgc ttatccacgg aatctgtggg
      781 taactttgta tgtgtccgca gcgcccgccg cagtctcacg cccggagcgt agcgaccgag
      841 tgagctagct atttgtttat ttttctaaat acattcaaat atgtatccgc tcatgagaca
      901 ataaccctga taaatgcttc aataatattg aaaaaggaag agtatgaggg aagcggtgat
      961 cgccgaagta tcgactcaac tatcagaggt agttggcgtc atcgagcgcc atctcgaacc
     1021 gacgttgctg gccgtacatt tgtacggctc cgcagtggat ggcggcctga agccacacag
     1081 tgatattgat ttgctggtta cggtgaccgt aaggcttgat gaaacaacgc ggcgagcttt
     1141 gatcaacgac cttttggaaa cttcggcttc ccctggagag agcgagattc tccgcgctgt
     1201 agaagtcacc attgttgtgc acgacgacat cattccgtgg cgttatccag ctaagcgcga
     1261 actgcaattt ggagaatggc agcgcaatga cattcttgca ggtatcttcg agccagccac
     1321 gatcgacatt gatctggcta tcttgctgac aaaagcaaga gaacatagcg ttgccttggt
     1381 aggtccagcg gcggaggaac tctttgatcc ggttcctgaa caggatctat ttgaggcgct
     1441 aaatgaaacc ttaacgctat ggaactcgcc gcccgactgg gctggcgatg agcgaaatgt
     1501 agtgcttacg ttgtcccgca tttggtacag cgcagtaacc ggcaaaatcg cgccgaagga
     1561 tgtcgctgcc gactgggcaa tggagcgcct gccggcccag tatcagcccg tcatacttga
     1621 agctagacag gcttatcttg gacaagaaga agatcgcttg gcctcgcgcg cagatcagtt
     1681 ggaagaattt gtccactacg tgaaaggcga gatcaccaag gtagtcggca aataatgtct
     1741 aacaattcgt tcaagccgag gggccgcaag atccggccac gatgacccgg tcgtcggttc
     1801 agggcagggt cgttaaatag ccgcttatgt ctattgctgg tttaccggtt tattgactac
     1861 cggaagcagt gtgaccgtgt gcttctcaaa tgcctgaggt ttcagcaaaa aacccctcaa
     1921 gacccgttta gaggccccaa ggggttatgc tagttattgc tcagcggtgg cagcagccta
     1981 ggttaattaa gctgcgctag tagacgagtc catgtgctgg cgttcaaatt tcgcagcagc
     2041 ggtttcttta ccagactcga gggtaccgac gtcagcgatc gcgtggccgg ccgatatcca
     2101 attgagatct gccatatgta tatctccttc ttatacttaa ctaatatact aagatgggga
     2161 attgttatcc gctcacaatt cccctatagt gagtcgtatt aatttcgatt atgcggccgt
     2221 gtacaatacg attactttct gttcgactta agcattatgc ggccgcaagc ttgtcgacct
     2281 gcaggcgcgc cgagctcgaa ttcgtcagat cggaaagggc tctaggcctt cgccagcgac
     2341 gcggttctga acttcagcga gcaccgcgta cagctcggcg accgcgagcg gcttggccag
     2401 gaccccgtcc gcgcccgcgg ctcggtagcg gcggacgtcg tcctcgaaaa cattggccgt
     2461 cagcatgacg atcggcgtgc ggtccttgcc gatacccaga gcgcggatcg cctcgacggc
     2521 ggccggacca tccattcgcg gcatgttggc gttcatcagg atgaggtcga acggtgtcga
     2581 ccgcgccgcc tccaccgcag cggcgccgtc ttcgacaacg gttggcgtaa tgccgacctg
     2641 ctccagcagc aaacgcagga cgcgctggtt ggcgggattg tcctcggccg ccagaatccg
     2701 cagcggcagg tcggtcagcg catcgacctt cgcaggctcg gcctgggcgt cgacggcctc
     2761 ggccacgaag ctgaaccaga actgcgaacc ccgctcgggc gccggctgat agccaatgtc
     2821 gccgcccatg gcgcgcaggt tcgccgcgca gatcgccagg ccaagccccg cgccgccgac
     2881 ctcgcgtccc agcgcggctt gctggaaggg gtcgaagatc cgatcgatgt cctccgccgg
     2941 cacgcccgcg ccgctgtcct cgaccacaat gcggaaggtc ggtgacgcac tcggcgtcgt
     3001 ttcaacgcgg accaggatct tgccgccggc gggcgtgaac ttgatggcgt tggagacgag
     3061 gttggtcagg gtttgctcga tcttgccgct gtccgccgaa atccagcagg ggtcagggca
     3121 ggccgagagg tccaggtgaa ggtcaagctg cgcggcgccg gccgcagcgc gccagacacc
     3181 ggttacctcg cgcgccagat cggcgaggtt gaagggggcg gggaccagcg gcgtggcgcc
     3241 gctttcgatg cgggcgaaat ccagaaccga gctcaacagg cgcaggagca tgccgccggc
     3301 ctggcgcaca ccgtcgacat gctcgcgctg tgtcgcgtcc agagggcttc gggcaaggac
     3361 ctccgccagc ccgagcaccg cgttcagcgg cgtgcgaacc tcatggctgg cgaccgccag
     3421 gagatgggtt ttggcccggc tggccgcctc ggcggctgca aggctttcct caagccgcgc
     3481 gcgggcctcc tgggcggccc gctcggccct gcgccgctcg aaggctcgcc ccagcaccgc
     3541 gccgatctgg tcgagaaagg cgagcgtctc cgcgtcgggg cctcggccat ggtcgtgaaa
     3601 gaactcgacg accgcagcga tctcgtcgcc gaccagaatg ggaaagccga cgccctgatt
     3661 gaggcctagg gcgcttgcgg cgcgccggcg ctcggccggg caactggcga ggctctcgat
     3721 ggtgcaggcg ccgcgcagcc gcatcacttg gccgagcacg ccgccgccga tctgggcgcg
     3781 gcgcggcgtg gtcgcccgcc gaagcgctgc gatgtccgtg tcgggcgggg ccagccacaa
     3841 cgccgtgggt tgcagccagt ccatcgcctc ggcgtcggtc tcgaccagtt ggacgtgtcc
     3901 gacgggccag cccgtctggc ttccgatcgc cctgagcgcg gcgcgcagga cggtgtcgag
     3961 atcgtcgctg cgattggcct caagcgccag gtccgccagg agccgcatcc gctcgccttg
     4021 ccgatagagg cgatgggtcg ccgcctcggc gatcgcttca gcctcgcgac gcgccagcag
     4081 ttcgcggctc agccggcgtt cgagacgggc gatgcgcgct tcgcggtccg aggcggcgtc
     4141 gacctgcgcg ggcgaaaacg ggatgacggc gctagtcatc tggctgtggt gatgatggtg
     4201 atggctgctg cccatggtat atctccttat taaagttaaa caaaattatt tctacagggg
     4261 aattgttatc cgctcacaat tcccctatag tgagtcgtat taatttccta atgcaggagt
     4321 cgcataaggg agagcgtcga gatcccggac accatcgaat ggcgcaaaac ctttcgcggt
     4381 atggcatgat agcgcccgga agagagtcaa ttcagggtgg tgaatgtgaa accagtaacg
     4441 ttatacgatg tcgcagagta tgccggtgtc tcttatcaga ccgtttcccg cgtggtgaac
     4501 caggccagcc acgtttctgc gaaaacgcgg gaaaaagtgg aagcggcgat ggcggagctg
     4561 aattacattc ccaaccgcgt ggcacaacaa ctggcgggca aacagtcgtt gctgattggc
     4621 gttgccacct ccagtctggc cctgcacgcg ccgtcgcaaa ttgtcgcggc gattaaatct
     4681 cgcgccgatc aactgggtgc cagcgtggtg gtgtcgatgg tagaacgaag cggcgtcgaa
     4741 gcctgtaaag cggcggtgca caatcttctc gcgcaacgcg tcagtgggct gatcattaac
     4801 tatccgctgg atgaccagga tgccattgct gtggaagctg cctgcactaa tgttccggcg
     4861 ttatttcttg atgtctctga ccagacaccc atcaacagta ttattttctc ccatgaagac
     4921 ggtacgcgac tgggcgtgga gcatctggtc gcattgggtc accagcaaat cgcgctgtta
     4981 gcgggcccat taagttctgt ctcggcgcgt ctgcgtctgg ctggctggca taaatatctc
     5041 actcgcaatc aaattcagcc gatagcggaa cgggaaggcg actggagtgc catgtccggt
     5101 tttcaacaaa ccatgcaaat gctgaatgag ggcatcgttc ccactgcgat gctggttgcc
     5161 aacgatcaga tggcgctggg cgcaatgcgc gccattaccg agtccgggct gcgcgttggt
     5221 gcggacatct cggtagtggg atacgacgat accgaagaca gctcatgtta tatcccgccg
     5281 ttaaccacca tcaaacagga ttttcgcctg ctggggcaaa ccagcgtgga ccgcttgctg
     5341 caactctctc agggccaggc ggtgaagggc aatcagctgt tgcccgtctc actggtgaaa
     5401 agaaaaacca ccctggcgcc caatacgcaa accgcctctc cccgcgcgtt ggccgattca
     5461 ttaatgcagc tggcacgaca ggtttcccga ctggaaagcg ggcagtgagc gcaacgcaat
     5521 taatgtaagt tagctcactc attaggcacc gggatctcga ccgatgccct tgagagcctt
     5581 caacccagtc agctccttcc ggtgggcgcg gggcatgact aacatgagaa ttacaactta
     5641 tatcgtatgg ggctgacttc aggtgctaca tttgaagaga taaattgcac tgaaatctag
     5701 agcggttcag tagaaaa
//
